# Supplementary material for: Unraveling the Complex Genomic Interplay of Sickle Cell Disease Among the Saudi Population: A Case-Control GWAS Analysis
Source: Int J Mol Sci. 2025 Mar 20;26(6):2817. doi: 10.3390/ijms26062817 (PMC11942740; doi:10.3390/ijms26062817)
Supplement: Supplementary file 1 [file ijms-26-02817-s001.zip]

Archive with 1 entries (1 files):
- ijms-3468091-supplementary.pdf
